# Supplementary material for: Shared Genetics between Age at Menarche and Type 2 Diabetes Mellitus: Genome-Wide Genetic Correlation Study
Source: Biomedicines. 2024 Jan 11;12(1):157. doi: 10.3390/biomedicines12010157 (PMC10813301; doi:10.3390/biomedicines12010157)
Supplement: Supplementary file 1 [file biomedicines-12-00157-s001.zip]

Archive with 1 entries (1 files):
- biomedicines-2790406-supplementary.pdf
